# Supplementary material for: Autism Spectrum Disorder Traits Predict Interoceptive Deficits and Eating Disorder Symptomatology in Children and Adolescents with Anorexia Nervosa—A Cross-Sectional Analysis: Italian Preliminary Data
Source: Pediatr Rep. 2024 Dec 5;16(4):1077–88. doi: 10.3390/pediatric16040092 (PMC11676964; doi:10.3390/pediatric16040092)
Supplement: Supplementary file 1 [file pediatrrep-16-00092-s001.zip]

Archive with 1 entries (1 files):
- pediatrrep-3317017-supplementary.pdf
